# Supplementary material for: Exploring a New Generation of Pyrimidine and Pyridine Derivatives as Anti-Influenza Agents Targeting the Polymerase PA–PB1 Subunits Interaction
Source: Pharmaceutics. 2024 Jul 18;16(7):954. doi: 10.3390/pharmaceutics16070954 (PMC11279468; doi:10.3390/pharmaceutics16070954)
Supplement: Supplementary file 1 [file pharmaceutics-16-00954-s001.zip]

Archive with 1 entries (1 files):
- pharmaceutics-3070989-supplementary.pdf
